# Supplementary material for: Pirfenidone Suppresses Liver Fibrosis Through Inhibition of TGF-β-Associated Lipid Metabolic Remodeling in Hepatic Stellate Cells
Source: Int J Mol Sci. 2026 Apr 30;27(9):4061. doi: 10.3390/ijms27094061 (PMC13164092; doi:10.3390/ijms27094061)
Supplement: Supplementary file 1 [file ijms-27-04061-s001.zip]

Archive with 1 entries (1 files):
- ijms-4248301-supplementary.pdf
